# Supplementary material for: Screening for Influenza and Morbillivirus in Seals and Porpoises in the Baltic and North Sea
Source: Pathogens. 2023 Feb 21;12(3):357. doi: 10.3390/pathogens12030357 (PMC10054458; doi:10.3390/pathogens12030357)
Supplement: Supplementary file 1 [file pathogens-12-00357-s001.zip]

Archive with 1 entries (1 files):
- pathogens-2142818-supplementary.pdf
